# Supplementary material for: Tuning SWCNT Length to Optimize the Rate–Efficiency–Stability Triad in Nanofluidic Water Channels
Source: Molecules. 2025 Nov 25;30(23):4548. doi: 10.3390/molecules30234548 (PMC12692946; doi:10.3390/molecules30234548)
Supplement: Supplementary file 1 [file molecules-30-04548-s001.zip]

Archive with 1 entries (1 files):
- molecules-3941319-supplementary.pdf
